# Supplementary material for: Preharvest Application of Oxalic Acid to ‘Calabacita’ Fresh Figs: Effects on Physicochemical and Antioxidant Profile During Cold Storage
Source: Foods. 2025 Nov 27;14(23):4061. doi: 10.3390/foods14234061 (PMC12691960; doi:10.3390/foods14234061)
Supplement: Supplementary file 1 [file foods-14-04061-s001.zip]

Archive with 1 entries (1 files):
- foods-3989439-supplementary.pdf
